# Supplementary material for: Antibacterial Activity of GO-Based Composites Enhanced by Phosphonate-Functionalized Ionic Liquids and Silver
Source: Materials (Basel). 2025 Apr 21;18(8):1889. doi: 10.3390/ma18081889 (PMC12028358; doi:10.3390/ma18081889)
Supplement: Supplementary file 1 [file materials-18-01889-s001.zip]

Archive with 1 entries (1 files):
- materials-3584826-supplementary.pdf
